# Supplementary material for: Development and Application of a Dual-Readout RPA-PfAgo System for Rapid Detection of Streptococcus agalactiae in Bovine Milk
Source: Vet Sci. 2026 Jun 6;13(6):561. doi: 10.3390/vetsci13060561 (PMC13307622; doi:10.3390/vetsci13060561)
Supplement: Supplementary file 1 [file vetsci-13-00561-s001.zip]

Archive with 1 entries (1 files):
- vetsci-4308689-supplementary.pdf
